# Supplementary material for: Impact of European Association of Urology Combination and Platinum Eligibility on Real‐World Treatment Sequences and Survival in Japanese Patients With Metastatic Urothelial Carcinoma
Source: Int J Urol. 2026 May 7;33:e70403. doi: 10.1111/iju.70403 (PMC13150945; doi:10.1111/iju.70403)
Supplement: Supplementary file 1 — Table S1: Definitions of each eligibility categories. [file IJU-33-0-s001.xlsx]

## Sheet: Table S1
Table S1. Definitions of each eligibility categories
Category	Criteria	Source
Cisplatin eligibility	Absence of any of the following: ECOG PS ≥2, creatinine clearance <60 mL/min, grade ≥2 hearing loss, grade ≥2 peripheral neuropathy, or NYHA class III/IV heart failure	Galsky et al.
Platinum eligibility	Absence of any of the following: GFR <30 mL/min, ECOG PS >2, ECOG PS = 2 with GFR <60 mL/min, or comorbidities of grade >2	EAU guidelines
Combination therapy eligibility	ECOG PS 0–2, GFR >30 mL/min, and adequate organ function	EAU guidelines
